# Supplementary material for: Grid-cell representations in mental simulation
Source: eLife. 2016 Aug 30;5:e17089. doi: 10.7554/eLife.17089 (PMC5005038; doi:10.7554/eLife.17089)
Supplement: Figure 1—source data 1. — DOI: http://dx.doi.org/10.7554/eLife.17089.004 [file elife-17089-fig1-data1.txt]

average error per participant
46.8941
65.5410
14.9493
48.2905
50.2333
14.8857
14.9262
17.3350
16.8998
25.1341
18.6987
40.0125
14.0796
20.8345
26.8563
40.3469
22.0212
59.7824
18.5852
41.3701
29.7111
61.0060
79.3387
20.5699
