# Supplementary material for: Grid-cell representations in mental simulation
Source: eLife. 2016 Aug 30;5:e17089. doi: 10.7554/eLife.17089 (PMC5005038; doi:10.7554/eLife.17089)
Supplement: Figure 3—source data 1. — DOI: http://dx.doi.org/10.7554/eLife.17089.013 [file elife-17089-fig3-data1.txt]

pattern similarity difference between conditions per participant for pmEC ROIs
Left pmEC	Right pmEC
0.00181933062900116	-0.00318715231885931
0.0137056402092754	0.0137237281778619
0.0113997812102595	0.0110532368562613
0.00717623915583215	0.00962320629958519
-0.00634595079606842	-0.00247772189480580
-0.00126964232118310	-0.00356183693151863
0.00322651072562505	0.00984238401943888
-0.00457851182674274	-0.00539248342155581
-0.00455918169334166	-0.000881298097996530
0.0128861773385084	-0.000164431581567134
-0.00163190567335184	-0.00754021976988850
0.000786343403129393	0.00370215714543368
0.00174999767533807	-0.00322179346728141
-0.00375682501175818	-0.00274518890356082
0.00116174043250053	-0.00779970866877072
-0.00450123414091839	-0.00462296706942272
-0.00860850333248581	-0.0109936754706901
0.0187836045423508	0.00227988453803701
0.00720068239095215	0.00380419572272556
0.0188943887932377	0.0261464610507806
0.00894376382745803	0.00470113934729189
0.00217674409191557	-0.00266071554549213
0.00606751612344941	-0.00261342299670665
0.00904535983540879	-0.00402252478401689
